# Supplementary material for: Epidemiology and reporting characteristics of preclinical systematic reviews
Source: PLoS Biol. 2021 May 5;19(5):e3001177. doi: 10.1371/journal.pbio.3001177 (PMC8128274; doi:10.1371/journal.pbio.3001177)
Supplement: S3 Table — (XLSX) [file pbio.3001177.s005.xlsx]

## Sheet: S3 Table
Refid	T1) Identify the report as systematic review in title?	T2) Identify that the report contains animal data in title (preclinical, in vivo or synonym)?	I1) Describe the human condition being modelled (e.g. describe what is already known)	I2) Describes the biological rationale for testing the intervention (e.g. how would the intervention effect the condition)?	I3) Provides an explicit statement of the question(s) the review addresses (specify the main objectives of the review, ideally in PICO format)?	M1) Indicates whether a review protocol was developed a priori?	M1a) Indicates where can the protocol be accessed and indicate the name of the protocol registry OR states that it is not available	M1b) Indicate any deviations from the protocol OR that there were no deviations	M2) Eligibility criteria: Describes the animal species to be included in the review (e.g. only mice, vertebrates, large animals)?	M3) Eligibility criteria: Describes the animal model to be included in the review (methods of disease induction, age, sex)?	M4) Eligibility criteria: Describes the intervention/exposure of interest?	M5) Eligibility criteria: Describes the comparators and/or control population?	M6) Eligibility criteria: Describes the primary outcomes of interest (what is being measured/assessed in primary studies)?	M7) Eligibility criteria: Describes the intended goal (prevention vs rescue) of intervention, IF applicable?	M8) Indicates where a full search strategy of all data bases OR representative search strategy can be accessed?	M9) Describes inclusion limits (years conducted, language, AND publication type)?	M10) Describes the study screening/selection process?	M10a) Reports the platform used to screen and select studies (Excel, Access, DistillerSR, SyRF)	M11) States the number of independent screeners?	M12) Describes methods for extracting numerical data from reports (e.g. data in bar graph, or non-text presentation)?	M12a) Report the platform and tools used to extract numerical data (Graph2data, Engauge)	M13) Reports number of independent reviewers extracting data?	M14) Describes methods and tool used to measure study quality/risk of bias in individual studies (e.g. SYRCLE tool, CAMARADES tool)?	M15) Describes methods to assess construct validity in individual studies?	M16) Describes methods for assessing publication bias of included studies, IF applicable?	M17) Describes methods for synthesizing the quantitative effect measures of included studies (e.g. risk ratio, mean difference), IF applicable?	M18) Describes methods for any data transformation needed to make extracted data suitable for analysis (e.g. only the ranges of sample sizes reported in primary studies), IF applicable?	M19) Describes methods for handling shared control groups (common issue in analysis of preclinical studies), IF applicable?	M20) Describes methods for assessing heterogeneity between individual studies, IF applicable?	M21) Describes methods for handling effect sizes over multiple time points (e.g. used all time points or latest time point), IF applicable?	M22) Describes methods for sub-group and sensitivity analysis, IF applicable?	R1) Reports the number of included reports (individual references/publication) included in the review?	R1a) Provides a list or table of individual studies with data or references?	R2) Reports the number of eligible experiments included in the analysis (eligible animal experiments in individual reports)?	R3) Includes a PRISMA flow diagram (or equivalent) of study selection process?	R4) Study characteristics: Reports animal species?	R5) Study characteristics: Reports animal model details (e.g. method of disease induction, age, sex)?	R6) Study characteristics: Reports a measure of the sample size (e.g. total number or mean number of animals)?	R7) Study characteristics: Reports intervention/exposure details (timing, dose)?	R8) Study characteristics: Reports study design/intention (pharmakinetic, mechanistic, efficacy)?	R9) Reports the risk of bias of the primary studies (individual studies/across outcomes)?	R10) Reports the outcome effects of primary studies (forest plot if applicable), IF applicable?	R11) Reports the confidence intervals of outcomes for the included studies, IF applicable?	R12) Reports any measures of heterogeneity between the individual studies, IF applicable?	R13) Reports the results of sub-group and sensitivity analysis, IF applicable?	R14) Reports the results of publication bias, OR report that it was not possible/done?	D1) Discusses the impact of the risk of bias of the primary studies?	D2) Discusses the limitations (i.e. limitation of primary studies and/or outcomes included)?	D3) Discusses the limitations of the systematic review?
1	Yes	No	No	Yes	Yes	No	N/A	N/A	No	No	Yes	No	No	NA	Yes	Yes	Yes	No	No	NA	N/A	No	No	No	NA	NA	NA	NA	No	NA	NA	Yes	No	No	Yes	No	No	No	No	Yes	No	NA	NA	NA	NA	No	No	No	No
2	Yes	Yes	Yes	Yes	Yes	Yes	Yes	No	Yes	Yes	Yes	Yes	Yes	NA	Yes	No	Yes	No	Yes	No	N/A	Yes	Yes	No	Yes	Yes	No	No	Yes	Yes	Yes	Yes	Yes	Yes	Yes	Yes	Yes	No	Yes	Yes	Yes	Yes	Yes	Yes	Yes	Yes	Yes	Yes	Yes
3	Yes	Yes	Yes	Yes	Yes	Yes	Yes	No	No	Yes	Yes	Yes	Yes	NA	Yes	Yes	No	N/A	Yes	NA	N/A	No	Yes	No	NA	NA	NA	NA	NA	NA	NA	Yes	Yes	No	Yes	Yes	No	No	Yes	Yes	Yes	Yes	NA	NA	NA	No	Yes	No	Yes
4	Yes	No	Yes	Yes	Yes	No	N/A	N/A	No	No	Yes	Yes	Yes	NA	Yes	No	No	N/A	No	NA	N/A	Yes	No	No	NA	NA	NA	NA	NA	NA	NA	Yes	Yes	No	Yes	Yes	Yes	Yes	Yes	Yes	No	Yes	NA	NA	NA	No	No	Yes	Yes
5	Yes	Yes	Yes	Yes	Yes	Yes	Yes	No	Yes	Yes	Yes	Yes	Yes	Yes	Yes	No	Yes	No	Yes	Yes	Yes	Yes	Yes	No	Yes	Yes	Yes	Yes	Yes	No	Yes	Yes	Yes	Yes	Yes	Yes	Yes	Yes	Yes	Yes	Yes	Yes	Yes	Yes	No	Yes	Yes	Yes	Yes
6	Yes	Yes	Yes	Yes	Partial	No	N/A	N/A	No	No	Yes	No	No	Yes	Yes	Yes	No	N/A	No	NA	N/A	No	No	No	NA	NA	NA	NA	NA	NA	NA	Yes	Yes	Yes	Yes	Yes	Yes	Yes	Yes	Yes	No	No	NA	NA	NA	No	No	No	Yes
7	Yes	No	Yes	Yes	Partial	Yes	Yes	No	Yes	No	Yes	Yes	Yes	Yes	Yes	No	Yes	No	Yes	NA	N/A	Yes	No	No	NA	NA	NA	NA	NA	NA	NA	Yes	Yes	No	Yes	Yes	Yes	Yes	Yes	Yes	No	Yes	NA	NA	NA	No	No	Yes	Yes
8	Yes	Yes	Yes	Yes	Yes	No	N/A	N/A	Yes	Yes	Yes	Yes	No	Yes	No	Yes	Yes	No	No	NA	N/A	No	No	No	NA	NA	NA	NA	NA	NA	NA	Yes	Yes	Yes	Yes	Yes	Yes	No	Yes	Yes	No	Yes	NA	NA	NA	No	No	No	No
9	Yes	No	Yes	Yes	Partial	No	N/A	N/A	No	No	Yes	No	No	No	No	No	Yes	No	Yes	NA	N/A	Yes	Yes	No	NA	NA	NA	NA	NA	NA	NA	Yes	Yes	No	Yes	No	No	No	No	Yes	Yes	Yes	NA	NA	NA	No	Yes	No	No
10	Yes	No	Yes	Yes	Yes	No	N/A	N/A	No	No	No	No	No	No	Yes	Yes	Yes	No	Yes	NA	N/A	No	No	No	NA	NA	NA	NA	NA	NA	NA	Yes	Yes	No	Yes	Yes	No	No	Yes	No	No	No	NA	NA	NA	No	No	Yes	No
11	No	Yes	Yes	Yes	Yes	No	N/A	N/A	No	No	Yes	No	No	Yes	Yes	No	Yes	No	Yes	No	N/A	No	No	No	No	Yes	No	No	Yes	No	NA	Yes	Yes	No	Yes	Yes	Yes	No	Yes	Yes	No	Yes	Yes	Yes	NA	No	No	No	Yes
12	No	Yes	Yes	Yes	Yes	No	N/A	N/A	No	No	Yes	No	Yes	No	Yes	Yes	No	N/A	No	Yes	Yes	Yes	Yes	No	No	Yes	No	No	Yes	Yes	Yes	Yes	Yes	No	Yes	Yes	Yes	Yes	Yes	Yes	Yes	Yes	Yes	Yes	Yes	Yes	No	Yes	Yes
13	No	No	Yes	Yes	Yes	No	N/A	N/A	No	No	Yes	No	No	No	Yes	Yes	No	N/A	No	NA	N/A	No	No	No	NA	NA	NA	NA	NA	NA	NA	Yes	Yes	No	No	Yes	No	No	Yes	No	No	No	NA	NA	NA	No	No	No	Yes
14	Yes	No	Yes	Yes	Partial	No	N/A	N/A	Yes	Yes	Yes	No	Yes	No	No	No	Yes	No	Yes	NA	N/A	Yes	Yes	No	NA	NA	NA	NA	NA	NA	NA	Yes	Yes	No	Yes	Yes	No	Yes	Yes	Yes	No	Yes	NA	NA	NA	No	Yes	No	Yes
15	No	No	Yes	Yes	Yes	No	N/A	N/A	No	No	No	No	No	No	Yes	Yes	Yes	No	No	NA	N/A	No	No	No	NA	NA	NA	NA	NA	NA	NA	Yes	No	No	No	No	Yes	No	No	Yes	No	Yes	NA	NA	NA	No	No	Yes	Yes
16	Yes	No	Yes	Yes	Partial	No	N/A	N/A	No	No	Yes	No	No	NA	Yes	No	No	N/A	No	NA	N/A	No	Yes	No	NA	NA	NA	NA	NA	NA	NA	Yes	Yes	No	No	Yes	No	No	Yes	Yes	No	Yes	NA	NA	NA	No	No	No	No
17	Yes	Yes	Yes	Yes	Yes	Yes	Yes	No	Yes	Yes	Yes	Yes	Yes	Yes	Yes	Yes	Yes	Yes	Yes	Yes	Yes	No	Yes	No	Yes	Yes	Yes	Yes	Yes	Yes	Yes	Yes	Yes	Yes	Yes	Yes	Yes	Yes	Yes	Yes	Yes	Yes	Yes	Yes	Yes	Yes	Yes	Yes	Yes
18	Yes	No	Yes	Yes	Partial	No	N/A	N/A	No	No	Yes	No	Yes	NA	Yes	Yes	Yes	No	Yes	NA	N/A	Yes	No	No	NA	NA	NA	NA	NA	NA	NA	Yes	Yes	No	Yes	Yes	Yes	No	Yes	Yes	No	Yes	NA	NA	NA	No	No	No	No
19	No	No	Yes	No	Partial	No	N/A	N/A	No	No	Yes	No	No	No	Yes	No	No	N/A	No	NA	N/A	No	Yes	No	NA	NA	NA	NA	NA	NA	NA	Yes	Yes	No	Yes	Yes	No	No	Yes	No	No	Yes	NA	NA	NA	No	No	No	No
20	Yes	Yes	Yes	Yes	Yes	No	N/A	N/A	No	Yes	Yes	No	Yes	NA	Yes	No	No	N/A	No	NA	N/A	No	No	No	NA	NA	NA	NA	NA	NA	NA	Yes	Yes	No	Yes	No	No	No	No	No	No	Yes	NA	NA	NA	No	No	No	No
21	Yes	Yes	Yes	Yes	Yes	No	N/A	N/A	Yes	No	Yes	Yes	Yes	NA	Yes	No	Yes	No	Yes	NA	N/A	No	Yes	No	NA	NA	NA	NA	NA	NA	NA	Yes	Yes	Yes	Yes	Yes	Yes	Yes	Yes	Yes	Yes	Yes	NA	NA	NA	No	No	No	No
22	Yes	No	Yes	Yes	Yes	No	N/A	N/A	No	Yes	Yes	No	No	NA	Yes	No	Yes	No	No	No	N/A	No	Yes	No	No	Yes	No	No	No	No	NA	Yes	Yes	No	Yes	Yes	Yes	Yes	Yes	Yes	Yes	Yes	Yes	No	NA	No	No	No	No
23	Yes	Yes	No	Yes	Yes	No	N/A	N/A	No	No	Yes	Yes	No	NA	No	Yes	Yes	No	Yes	NA	N/A	Yes	Yes	No	NA	NA	NA	NA	NA	NA	NA	Yes	Yes	No	Yes	Yes	Yes	Yes	Yes	Yes	No	Yes	NA	NA	NA	No	No	Yes	Yes
24	No	Yes	Yes	Yes	Yes	No	N/A	N/A	Yes	Yes	Yes	Yes	No	NA	Yes	Yes	Yes	No	No	Yes	Yes	Yes	No	No	Yes	Yes	Yes	Yes	Yes	No	Yes	Yes	Yes	Yes	Yes	Yes	Yes	Yes	No	Yes	No	Yes	Yes	Yes	Yes	Yes	No	No	Yes
25	Yes	Yes	Yes	Yes	Partial	No	N/A	N/A	Yes	Yes	Yes	No	Yes	Yes	Yes	Yes	No	N/A	No	NA	N/A	No	No	No	NA	NA	NA	NA	NA	NA	NA	Yes	Yes	No	No	Yes	Yes	No	Yes	Yes	No	Yes	NA	NA	NA	No	No	No	No
26	Yes	No	Yes	Yes	Yes	No	N/A	N/A	No	No	Yes	No	No	NA	No	Yes	Yes	No	No	No	N/A	No	No	No	Yes	Yes	Yes	Yes	Yes	No	NA	Yes	Yes	Yes	No	Yes	Yes	Yes	Yes	No	No	Yes	Yes	Yes	NA	Yes	No	Yes	Yes
27	Yes	Yes	Yes	Yes	Yes	No	N/A	N/A	Yes	Yes	Yes	No	No	NA	Yes	Yes	Yes	Yes	Yes	NA	N/A	No	No	No	NA	NA	NA	NA	NA	NA	NA	No		No	No	Yes	Yes	No	No	Yes	No	Yes	NA	NA	NA	No	No	Yes	No
28	Yes	No	Yes	Yes	Partial	No	N/A	N/A	No	No	Yes	No	Yes	NA	Yes	Yes	No	N/A	No	NA	N/A	No	No	No	NA	NA	NA	NA	NA	NA	NA	Yes	No	No	Yes	No	No	No	No	Yes	No	Yes	NA	NA	NA	No	No	No	Yes
29	Yes	Yes	Yes	No	Partial	Yes	No	No	Yes	Yes	Yes	Yes	Yes	Yes	No	Yes	No	N/A	No	No	N/A	Yes	Yes	No	Yes	Yes	Yes	No	Yes	No	Yes	Yes	No	No	Yes	Yes	Yes	Yes	Yes	Yes	No	Yes	Yes	Yes	Yes	Yes	Yes	Yes	Yes
30	Yes	Yes	Yes	Yes	Yes	No	N/A	N/A	Yes	Yes	Yes	No	Yes	Yes	No	No	No	N/A	No	No	N/A	No	No	No	No	No	No	No	No	No	No	Yes	Yes	No	Yes	Yes	Yes	Yes	Yes	No	No	No	No	No	No	No	No	No	No
31	Yes	Yes	Yes	Yes	Yes	No	N/A	N/A	No	Yes	Yes	No	Yes	Yes	No	No	Yes	No	Yes	No	N/A	Yes	No	No	NA	NA	NA	NA	NA	NA	NA	Yes	No	No	Yes	Yes	Yes	No	Yes	No	No	Yes	NA	NA	NA	No	No	Yes	No
32	Yes	Yes	Yes	Yes	Yes	No	N/A	N/A	Yes	Yes	Yes	Yes	Yes	No	Yes	Yes	Yes	No	Yes	No	N/A	Yes	Yes	No	No	Yes	No	No	Yes	No	Yes	Yes	Yes	Yes	Yes	Yes	Yes	Yes	Yes	Yes	Yes	Yes	Yes	Yes	Yes	No	Yes	Yes	Yes
33	No	No	Yes	Yes	No	No	N/A	N/A	No	No	Yes	No	No	No	Yes	Yes	No	N/A	Yes	NA	N/A	No	No	No	NA	NA	NA	NA	NA	NA	NA	Yes	Yes	Yes	Yes	Yes	No	No	Yes	No	No	Yes	NA	NA	NA	No	No	Yes	Yes
34	Yes	Yes	Yes	Yes	Yes	Yes	No	No	Yes	Yes	Yes	Yes	Yes	No	Yes	Yes	Yes	Yes	Yes	Yes	Yes	Yes	Yes	No	Yes	Yes	No	No	Yes	No	Yes	Yes	Yes	Yes	Yes	Yes	Yes	Yes	Yes	No	Yes	Yes	Yes	Yes	Yes	Yes	Yes	No	Yes
35	Yes	No	Yes	Yes	Yes	No	N/A	N/A	No	Yes	Yes	No	Yes	Yes	Yes	Yes	Yes	No	Yes	Yes	Yes	Yes	Yes	No	Yes	Yes	Yes	Yes	Yes	Yes	Yes	Yes	Yes	No	Yes	Yes	Yes	Yes	Yes	Yes	Yes	Yes	Yes	Yes	Yes	Yes	No	Yes	Yes
36	No	Yes	No	Yes	Yes	No	N/A	N/A	No	Yes	Yes	Yes	Yes	No	Yes	No	Yes	No	Yes	Yes	No	No	No	No	Yes	Yes	Yes	Yes	Yes	No	Yes	Yes	Yes	No	Yes	Yes	Yes	Yes	Yes	No	No	Yes	Yes	Yes	Yes	Yes	No	No	Yes
37	Yes	No	Yes	No	Yes	Yes	Yes	No	No	No	Yes	Yes	Yes	Yes	Yes	Yes	Yes	No	No	NA	N/A	Yes	Yes	No	NA	NA	NA	NA	NA	NA	NA	Yes	Yes	Yes	Yes	Yes	Yes	No	Yes	No	No	Yes	NA	NA	NA	No	No	Yes	Yes
38	Yes	No	Yes	Yes	Yes	No	N/A	N/A	No	Yes	Yes	No	Yes	Yes	Yes	Yes	Yes	No	Yes	NA	N/A	No	No	No	NA	NA	NA	NA	NA	NA	NA	Yes	No	No	Yes	No	No	No	No	No	No	No	NA	NA	NA	No	No	No	Yes
39	Yes	No	Yes	Yes	Yes	No	N/A	N/A	Yes	No	Yes	Yes	Yes	Yes	No	Yes	Yes	No	Yes	NA	N/A	No	No	No	NA	NA	NA	NA	NA	NA	NA	Yes	Yes	No	Yes	Yes	Yes	Yes	Yes	Yes	No	Yes	NA	NA	NA	No	No	Yes	No
40	Yes	Yes	Yes	Yes	Yes	No	N/A	N/A	Yes	Yes	Yes	No	Yes	NA	Yes	Yes	Yes	No	Yes	NA	N/A	Yes	No	No	NA	NA	NA	NA	NA	NA	NA	Yes	Yes	No	Yes	Yes	Yes	Yes	Yes	Yes	No	Yes	NA	NA	NA	No	No	Yes	Yes
41	Yes	No	Yes	Yes	Yes	Yes	No	No	Yes	Yes	Yes	Yes	Yes	Yes	No	Yes	No	N/A	No	Yes	Yes	No	Yes	No	No	Yes	No	Yes	Yes	No	NA	Yes	Yes	Yes	Yes	Yes	Yes	Yes	Yes	Yes	Yes	Yes	Yes	Yes	Yes	Yes	Yes	Yes	Yes
42	Yes	Yes	Yes	Yes	No	No	N/A	N/A	Yes	Yes	Yes	No	Yes	Yes	Yes	Yes	No	N/A	No	No	N/A	Yes	Yes	No	NA	Yes	No	Yes	Yes	No	Yes	Yes	Yes	No	Yes	Yes	Yes	Yes	No	No	Yes	Yes	Yes	Yes	Yes	No	No	Yes	No
43	Yes	No	Yes	Yes	No	No	N/A	N/A	Yes	Yes	Yes	No	No	No	Yes	Yes	No	N/A	No	NA	N/A	Yes	No	No	NA	NA	NA	NA	NA	NA	NA	Yes	Yes	No	Yes	Yes	Yes	No	Yes	No	No	Yes	NA	NA	NA	No	No	Yes	No
44	Yes	Yes	Yes	Yes	Yes	No	N/A	N/A	Yes	No	Yes	No	Yes	NA	Yes	Yes	Yes	No	No	NA	N/A	Yes	No	No	NA	NA	NA	NA	NA	NA	NA	Yes	Yes	Yes	Yes	Yes	Yes	Yes	Yes	No	No	Yes	NA	NA	NA	No	No	Yes	No
45	No	Yes	Yes	Yes	Yes	Yes	Yes	No	Yes	Yes	Yes	Yes	Yes	Yes	Yes	Yes	Yes	No	Yes	Yes	Yes	No	Yes	No	Yes	Yes	Yes	No	Yes	No	Yes	Yes	Yes	Yes	Yes	Yes	Yes	Yes	Yes	Yes	Yes	Yes	Yes	Yes	Yes	Yes	No	Yes	Yes
46	Yes	Yes	Yes	Yes	Yes	No	N/A	N/A	Yes	No	Yes	Yes	No	No	No	Yes	Yes	No	Yes	No	N/A	Yes	Yes	No	Yes	Yes	No	No	Yes	Yes	Yes	Yes	Yes	Yes	Yes	Yes	Yes	Yes	Yes	Yes	Yes	Yes	Yes	Yes	Yes	Yes	No	Yes	Yes
47	Yes	Yes	Yes	Yes	Yes	No	N/A	N/A	Yes	Yes	Yes	No	Yes	No	No	No	Yes	No	Yes	No	N/A	Yes	Yes	No	NA	NA	NA	NA	NA	NA	NA	Yes	Yes	Yes	Yes	Yes	Yes	Yes	Yes	No	Yes	Yes	NA	NA	NA	No	No	No	No
48	Yes	No	Yes	Yes	No	No	N/A	N/A	No	No	Yes	No	No	No	No	Yes	Yes	No	Yes	NA	N/A	Yes	No	No	NA	NA	NA	NA	NA	NA	NA	Yes	Yes	No	Yes	Yes	No	No	No	No	No	Yes	NA	NA	NA	No	No	No	No
49	Yes	Yes	Yes	Yes	Yes	Yes	Yes	No	Yes	Yes	Yes	Yes	Yes	Yes	Yes	Yes	Yes	No	Yes	No	N/A	Yes	Yes	No	Yes	Yes	Yes	No	Yes	No	Yes	Yes	Yes	Yes	Yes	Yes	Yes	Yes	Yes	Yes	Yes	Yes	Yes	Yes	Yes	Yes	Yes	Yes	Yes
50	Yes	Yes	Yes	Yes	Yes	No	N/A	N/A	Yes	Yes	Yes	No	Yes	NA	Yes	Yes	Yes	No	Yes	NA	N/A	No	No	No	NA	NA	NA	NA	NA	NA	NA	Yes	Yes	Yes	Yes	Yes	Yes	Yes	Yes	Yes	No	Yes	NA	NA	NA	No	No	Yes	No
51	No	No	Yes	Yes	Yes	No	N/A	N/A	Yes	Yes	Yes	No	Yes	NA	Yes	Yes	Yes	No	Yes	No	N/A	No	Yes	No	Yes	Yes	No	No	Yes	No	Yes	Yes	Yes	Yes	Yes	Yes	Yes	Yes	Yes	Yes	Yes	Yes	Yes	Yes	Yes	Yes	No	No	No
52	No	No	Yes	Yes	No	No	N/A	N/A	Yes	No	Yes	No	No	NA	No	No	No	N/A	No	NA	N/A	No	No	No	NA	NA	NA	NA	NA	NA	NA	Yes	Yes	No	No	No	No	No	No	No	No	Yes	NA	NA	NA	No	No	Yes	Yes
53	Yes	Yes	Yes	Yes	Yes	No	N/A	N/A	Yes	Yes	Yes	Yes	Yes	Yes	Yes	No	Yes	No	Yes	Yes	No	Yes	Yes	No	Yes	Yes	Yes	Yes	Yes	No	No	Yes	Yes	Yes	Yes	Yes	Yes	Yes	Yes	Yes	Yes	Yes	Yes	Yes	NA	Yes	Yes	Yes	Yes
54	Yes	Yes	Yes	Yes	Yes	No	N/A	N/A	Yes	Yes	Yes	No	No	NA	No	Yes	No	N/A	No	No	N/A	Yes	Yes	No	NA	No	No	No	No	No	Yes	Yes	Yes	Yes	Yes	Yes	Yes	Yes	Yes	Yes	Yes	Yes	Yes	Yes	Yes	No	Yes	Yes	Yes
55	Yes	No	Yes	Yes	Yes	No	N/A	N/A	Yes	No	Yes	No	Yes	No	No	Yes	Yes	Yes	Yes	NA	N/A	No	No	No	NA	NA	NA	NA	NA	NA	NA	Yes	Yes	Yes	Yes	Yes	No	No	Yes	Yes	No	Yes	NA	NA	NA	No	No	Yes	Yes
56	Yes	Yes	Yes	Yes	Yes	Yes	Yes	No	Yes	Yes	Yes	No	Yes	No	Yes	No	Yes	Yes	Yes	Yes	Yes	Yes	Yes	No	NA	NA	NA	NA	NA	NA	NA	Yes	Yes	Yes	Yes	Yes	Yes	Yes	Yes	No	Yes	Yes	NA	NA	NA	No	Yes	Yes	Yes
57	Yes	No	Yes	Yes	Yes	Yes	Yes	No	Yes	Yes	Yes	Yes	Yes	NA	Yes	Yes	Yes	Yes	Yes	NA	N/A	No	Yes	No	NA	NA	NA	NA	NA	NA	NA	Yes	Yes	Yes	Yes	Yes	Yes	Yes	Yes	Yes	Yes	Yes	NA	NA	NA	No	Yes	Yes	Yes
58	Yes	No	Yes	Yes	Yes	No	N/A	N/A	Yes	No	Yes	Yes	Yes	No	Yes	Yes	Yes	No	Yes	No	N/A	No	No	No	NA	Yes	No	No	Yes	No	Yes	Yes	Yes	Yes	Yes	No	Yes	Yes	Yes	No	No	Yes	No	No	Yes	No	No	Yes	Yes
59	Yes	No	Yes	Yes	Yes	No	N/A	N/A	Yes	Yes	Yes	Yes	Yes	Yes	Yes	Yes	Yes	No	Yes	No	N/A	Yes	Yes	No	No	Yes	No	No	Yes	No	Yes	Yes	Yes	No	Yes	Yes	Yes	Yes	Yes	Yes	Yes	Yes	Yes	Yes	Yes	No	Yes	Yes	Yes
60	Yes	No	Yes	Yes	Yes	No	N/A	N/A	Yes	Yes	Yes	No	No	No	Yes	Yes	Yes	No	No	NA	N/A	No	No	No	NA	NA	NA	NA	NA	NA	NA	Yes	Yes	Yes	No	Yes	Yes	No	Yes	Yes	No	Yes	NA	NA	NA	No	No	Yes	No
61	Yes	Yes	Yes	Yes	Yes	Yes	Yes	No	Yes	Yes	Yes	Yes	Yes	Yes	Yes	Yes	Yes	No	Yes	No	N/A	No	Yes	No	Yes	Yes	Yes	No	Yes	Yes	Yes	Yes	Yes	Yes	Yes	Yes	Yes	Yes	Yes	Yes	Yes	Yes	Yes	Yes	Yes	Yes	Yes	Yes	Yes
62	Yes	No	Yes	Yes	No	No	N/A	N/A	Yes	No	Yes	No	No	No	Yes	Yes	Yes	No	No	NA	N/A	No	Yes	No	NA	NA	NA	NA	NA	NA	NA	Yes	Yes	No	Yes	Yes	No	No	No	No	Yes	NA	NA	NA	NA	No	Yes	Yes	Yes
63	Yes	Yes	Yes	Yes	Yes	Yes	No	No	Yes	Yes	Yes	Yes	Yes	Yes	Yes	Yes	No	N/A	No	No	N/A	No	No	No	Yes	Yes	Yes	Yes	Yes	No	Yes	Yes	Yes	Yes	Yes	Yes	Yes	Yes	Yes	Yes	Yes	Yes	Yes	Yes	Yes	Yes	Yes	Yes	Yes
64	Yes	No	Yes	No	Yes	No	N/A	N/A	Yes	No	Yes	No	Yes	NA	No	Yes	Yes	No	Yes	NA	N/A	No	No	No	NA	NA	NA	NA	NA	NA	NA	Yes	Yes	Yes	Yes	Yes	No	Yes	Yes	Yes	No	Yes	NA	NA	NA	No	No	Yes	Yes
65	Yes	No	Yes	Yes	Yes	No	N/A	N/A	Yes	Yes	Yes	No	No	Yes	No	Yes	Yes	No	Yes	NA	N/A	Yes	Yes	No	NA	NA	NA	NA	NA	NA	NA	Yes	Yes	No	Yes	Yes	Yes	Yes	Yes	Yes	Yes	No	NA	NA	NA	No	No	No	No
66	Yes	Yes	Yes	Yes	Yes	No	N/A	N/A	Yes	Yes	Yes	Yes	Yes	Yes	Yes	Yes	Yes	No	Yes	No	N/A	Yes	Yes	No	Yes	Yes	No	No	Yes	No	Yes	Yes	Yes	Yes	Yes	Yes	Yes	Yes	Yes	Yes	Yes	Yes	Yes	Yes	No	Yes	Yes	Yes	No
67	Yes	Yes	Yes	Yes	No	No	N/A	N/A	Yes	Yes	Yes	Yes	Yes	No	Yes	Yes	No	N/A	No	NA	N/A	No	Yes	No	NA	NA	NA	NA	NA	NA	NA	Yes	Yes	Yes	Yes	Yes	Yes	Yes	Yes	No	Yes	Yes	NA	NA	NA	Yes	No	Yes	Yes
68	Yes	No	Yes	Yes	Yes	No	N/A	N/A	Yes	Yes	Yes	Yes	Yes	Yes	Yes	Yes	Yes	No	Yes	Yes	Yes	Yes	Yes	No	Yes	Yes	No	No	Yes	Yes	Yes	Yes	Yes	Yes	Yes	Yes	Yes	Yes	Yes	Yes	Yes	Yes	Yes	Yes	Yes	No	No	Yes	Yes
69	No	No	Yes	Yes	Yes	No	N/A	N/A	Yes	No	Yes	No	No	NA	Yes	Yes	Yes	No	Yes	NA	N/A	No	No	No	NA	NA	NA	NA	NA	NA	NA	Yes	Yes	No	Yes	Yes	No	Yes	Yes	No	No	Yes	NA	NA	NA	No	No	No	No
70	Yes	No	Yes	Yes	No	Yes	Yes	No	No	No	Yes	Yes	Yes	NA	Yes	Yes	Yes	No	Yes	No	N/A	Yes	Yes	No	NA	Yes	NA	NA	Yes	NA	Yes	Yes	Yes	Yes	Yes	Yes	Yes	Yes	Yes	Yes	Yes	Yes	NA	NA	NA	Yes	Yes	Yes	Yes
71	Yes	No	Yes	Yes	No	No	N/A	N/A	Yes	No	No	No	No	No	Yes	Yes	Yes	No	No	NA	N/A	No	No	No	NA	NA	NA	NA	NA	NA	NA	Yes	Yes	No	No	Yes	Yes	Yes	Yes	Yes	No	Yes	NA	NA	NA	No	No	Yes	No
72	No	Yes	Yes	Yes	Yes	No	N/A	N/A	No	No	No	No	Yes	No	Yes	No	Yes	No	Yes	No	N/A	Yes	Yes	No	Yes	Yes	No	No	Yes	No	Yes	Yes	Yes	No	Yes	Yes	Yes	Yes	Yes	Yes	Yes	Yes	Yes	Yes	Yes	No	Yes	Yes	No
73	Yes	No	Yes	Yes	Yes	No	N/A	N/A	Yes	No	Yes	No	Yes	NA	Yes	Yes	Yes	No	Yes	NA	N/A	Yes	No	No	NA	NA	NA	NA	NA	NA	NA	Yes	Yes	Yes	Yes	Yes	Yes	Yes	Yes	Yes	No	Yes	NA	NA	NA	No	Yes	Yes	Yes
74	Yes	Yes	Yes	Yes	Yes	No	N/A	N/A	Yes	No	No	No	No	NA	Yes	Yes	No	N/A	No	NA	N/A	No	No	No	NA	NA	NA	NA	NA	NA	NA	Yes	Yes	Yes	No	No	No	No	Yes	No	No	Yes	NA	NA	NA	No	No	Yes	No
75	Yes	No	Yes	Yes	Yes	No	N/A	N/A	Yes	Yes	Yes	Yes	Yes	Yes	Yes	Yes	Yes	No	Yes	No	N/A	No	Yes	No	Yes	Yes	No	Yes	Yes	No	Yes	Yes	Yes	Yes	Yes	Yes	Yes	Yes	Yes	Yes	Yes	Yes	Yes	Yes	Yes	Yes	Yes	Yes	Yes
76	Yes	Yes	Yes	Yes	Yes	No	N/A	N/A	Yes	Yes	Yes	Yes	No	NA	Yes	No	Yes	No	Yes	No	N/A	Yes	Yes	No	NA	No	No	No	Yes	No	NA	Yes	Yes	No	Yes	Yes	Yes	Yes	Yes	Yes	Yes	Yes	Yes	Yes	NA	No	No	Yes	No
77	Yes	No	Yes	Yes	Yes	No	N/A	N/A	Yes	Yes	Yes	No	Yes	Yes	Yes	Yes	Yes	No	Yes	Yes	Yes	Yes	No	No	NA	Yes	No	NA	NA	NA	NA	Yes	Yes	No	Yes	Yes	Yes	No	Yes	Yes	No	Yes	NA	NA	NA	No	No	Yes	Yes
78	Yes	No	No	Yes	No	Yes	Yes	No	Yes	Yes	Yes	No	Yes	Yes	Yes	Yes	Yes	No	Yes	No	N/A	No	No	No	NA	NA	NA	NA	NA	NA	NA	Yes	Yes	No	Yes	Yes	Yes	Yes	Yes	Yes	No	Yes	NA	NA	NA	No	No	Yes	No
79	Yes	No	Yes	Yes	Yes	No	N/A	N/A	Yes	Yes	Yes	Yes	Yes	Yes	Yes	No	Yes	No	Yes	NA	N/A	No	Yes	No	NA	NA	NA	NA	NA	NA	NA	Yes	Yes	No	Yes	Yes	Yes	No	Yes	Yes	Yes	Yes	NA	NA	NA	No	Yes	Yes	No
80	Yes	No	Yes	Yes	Partial	No	N/A	N/A	No	No	Yes	No	Yes	Yes	Yes	Yes	Yes	No	Yes	NA	N/A	No	No	No	NA	NA	NA	NA	NA	NA	NA	Yes	Yes	No	Yes	Yes	No	No	Yes	Yes	No	Yes	NA	NA	NA	No	No	Yes	No
81	Yes	Yes	No	Yes	Yes	No	N/A	N/A	Yes	No	Yes	No	Yes	No	No	Yes	Yes	No	Yes	NA	N/A	No	Yes	No	NA	NA	NA	NA	NA	NA	NA	Yes	Yes	No	Yes	Yes	No	No	Yes	Yes	Yes	Yes	NA	NA	NA	No	Yes	No	No
82	Yes	No	Yes	Yes	Yes	Yes	Yes	No	No	No	Yes	No	Yes	Yes	Yes	No	Yes	No	Yes	No	N/A	Yes	No	No	NA	NA	NA	NA	Yes	NA	NA	Yes	Yes	No	Yes	Yes	Yes	No	Yes	Yes	No	Yes	NA	Yes	NA	No	No	Yes	No
83	No	No	Yes	Yes	Partial	No	N/A	N/A	No	No	Yes	No	No	No	Yes	No	No	N/A	No	NA	N/A	No	No	No	NA	NA	NA	NA	NA	NA	NA	No		No	No	Yes	Yes	No	Yes	Yes	No	Yes	NA	NA	NA	No	No	Yes	No
84	Yes	No	Yes	Yes	Yes	No	N/A	N/A	Yes	Yes	Yes	No	Yes	Yes	Yes	Yes	Yes	No	Yes	NA	N/A	Yes	Yes	No	NA	NA	NA	NA	NA	NA	NA	Yes	Yes	No	Yes	Yes	Yes	Yes	Yes	Yes	Yes	Yes	NA	NA	NA	No	No	No	Yes
85	Yes	No	Yes	Yes	Yes	No	N/A	N/A	No	No	No	No	No	NA	Yes	No	Yes	No	No	Yes	Yes	No	No	No	Yes	Yes	No	No	Yes	Yes	Yes	Yes	Yes	No	Yes	Yes	No	Yes	No	No	No	Yes	Yes	Yes	Yes	Yes	No	Yes	No
86	Yes	No	Yes	Yes	Yes	No	N/A	N/A	No	No	No	No	No	NA	Yes	Yes	Yes	No	Yes	NA	N/A	No	No	No	NA	NA	NA	NA	NA	NA	NA	Yes	Yes	No	Yes	No	Yes	No	No	No	No	Yes	NA	NA	NA	No	No	No	No
87	Yes	Yes	Yes	Yes	Yes	No	N/A	N/A	Yes	Yes	Yes	Yes	Yes	Yes	Yes	No	Yes	No	Yes	No	N/A	Yes	Yes	No	NA	NA	NA	NA	NA	NA	NA	Yes	Yes	Yes	Yes	Yes	Yes	Yes	Yes	Yes	Yes	Yes	NA	NA	NA	No	Yes	Yes	No
88	Yes	No	Yes	Yes	No	No	N/A	N/A	Yes	No	Yes	No	No	Yes	No	No	Yes	No	Yes	NA	N/A	No	No	No	NA	NA	NA	NA	NA	NA	NA	Yes	Yes	No	Yes	Yes	Yes	No	Yes	Yes	No	Yes	NA	NA	NA	No	No	No	No
89	Yes	No	No	Yes	Partial	No	N/A	N/A	Yes	Yes	Yes	Yes	Yes	NA	Yes	Yes	Yes	No	No	NA	N/A	No	No	No	NA	NA	NA	NA	NA	NA	NA	Yes	Yes	No	Yes	Yes	Yes	No	Yes	No	No	Yes	NA	NA	NA	No	No	Yes	No
90	Yes	Yes	Yes	Yes	No	No	N/A	N/A	Yes	Yes	Yes	No	No	Yes	Yes	Yes	Yes	No	Yes	NA	N/A	No	No	No	NA	NA	NA	NA	NA	NA	NA	Yes	Yes	No	Yes	Yes	Yes	No	Yes	No	Yes	Yes	NA	NA	NA	Yes	No	Yes	No
91	No	Yes	Yes	Yes	Yes	No	N/A	N/A	Yes	Yes	Yes	Yes	Yes	Yes	Yes	Yes	Yes	No	Yes	Yes	Yes	No	Yes	No	No	Yes	No	No	Yes	No	Yes	Yes	Yes	Yes	Yes	Yes	Yes	Yes	Yes	Yes	Yes	Yes	Yes	Yes	Yes	Yes	No	Yes	Yes
92	Yes	Yes	Yes	Yes	Yes	Yes	Yes	Yes	Yes	Yes	Yes	Yes	Yes	Yes	Yes	Yes	Yes	Yes	Yes	Yes	Yes	Yes	Yes	No	Yes	Yes	No	Yes	Yes	Yes	Yes	Yes	Yes	No	Yes	Yes	Yes	Yes	Yes	Yes	Yes	Yes	Yes	NA	Yes	Yes	Yes	Yes	No
93	Yes	Yes	Yes	Yes	Yes	No	N/A	N/A	Yes	Yes	Yes	No	Yes	NA	Yes	No	Yes	No	Yes	NA	N/A	Yes	Yes	No	NA	NA	NA	NA	NA	NA	NA	Yes	Yes	Yes	Yes	Yes	Yes	Yes	Yes	No	Yes	Yes	NA	NA	NA	No	Yes	Yes	Yes
94	No	Yes	Yes	Yes	Yes	No	N/A	N/A	Yes	Yes	Yes	Yes	Yes	No	Yes	No	No	N/A	No	Yes	Yes	Yes	Yes	No	Yes	Yes	No	No	Yes	Yes	Yes	Yes	Yes	Yes	Yes	Yes	Yes	Yes	Yes	Yes	Yes	Yes	Yes	Yes	Yes	No	Yes	Yes	Yes
95	Yes	No	Yes	Yes	No	No	N/A	N/A	No	No	Yes	No	No	No	No	Yes	No	N/A	No	NA	N/A	Yes	No	No	NA	NA	NA	NA	NA	NA	NA	Yes	Yes	No	No	No	No	No	No	No	No	Yes	NA	NA	NA	No	No	No	No
96	Yes	Yes	Yes	Yes	Yes	No	N/A	N/A	Yes	No	Yes	Yes	Yes	No	Yes	Yes	No	N/A	No	Yes	Yes	Yes	Yes	No	No	Yes	No	No	Yes	Yes	Yes	Yes	Yes	Yes	Yes	Yes	Yes	Yes	Yes	Yes	Yes	Yes	Yes	Yes	Yes	No	Yes	Yes	Yes
97	Yes	Yes	Yes	Yes	Yes	No	N/A	N/A	Yes	No	Yes	No	No	NA	Yes	Yes	Yes	No	Yes	NA	N/A	No	Yes	No	NA	NA	NA	NA	NA	NA	NA	Yes	Yes	Yes	Yes	Yes	Yes	Yes	Yes	Yes	Yes	Yes	NA	NA	NA	No	No	Yes	Yes
98	Yes	No	Yes	Yes	No	No	N/A	N/A	No	No	Yes	No	No	No	No	Yes	No	N/A	Yes	NA	N/A	Yes	No	No	NA	NA	NA	NA	NA	NA	NA	Yes	Yes	No	Yes	Yes	No	No	Yes	No	No	Yes	NA	NA	NA	No	No	No	Yes
99	Yes	Yes	Yes	Yes	Yes	No	N/A	N/A	No	No	Yes	No	No	No	Yes	Yes	No	N/A	Yes	No	N/A	Yes	No	No	No	No	No	No	Yes	No	NA	Yes	Yes	No	Yes	Yes	Yes	No	Yes	No	No	Yes	Yes	Yes	NA	No	No	No	Yes
100	Yes	No	Yes	Yes	Partial	No	N/A	N/A	No	No	Yes	No	No	No	Yes	Yes	Yes	No	Yes	NA	N/A	No	Yes	No	NA	NA	NA	NA	NA	NA	NA	Yes	Yes	No	Yes	Yes	No	No	No	No	Yes	Yes	NA	NA	NA	No	No	No	Yes
101	Yes	Yes	Yes	Yes	Yes	Yes	Yes	No	Yes	Yes	Yes	Yes	Yes	No	Yes	Yes	Yes	No	Yes	Yes	No	Yes	Yes	No	Yes	Yes	No	Yes	Yes	Yes	Yes	Yes	Yes	Yes	Yes	Yes	Yes	Yes	Yes	Yes	Yes	Yes	Yes	Yes	Yes	Yes	Yes	Yes	Yes
102	Yes	No	Yes	Yes	Yes	No	N/A	N/A	No	No	No	No	No	No	No	No	No	N/A	No	NA	N/A	No	No	No	NA	NA	NA	NA	NA	NA	NA	No		No	No	Yes	No	No	Yes	No	No	Yes	NA	NA	NA	No	No	No	No
103	No	Yes	Yes	Yes	Yes	No	N/A	N/A	Yes	Yes	Yes	Yes	Yes	NA	Yes	No	No	N/A	No	No	N/A	No	No	No	No	Yes	Yes	No	Yes	No	NA	No		No	No	Yes	Yes	Yes	No	No	No	Yes	Yes	Yes	NA	No	No	Yes	Yes
104	Yes	No	Yes	Yes	Yes	Yes	Yes	Yes	Yes	No	Yes	No	Yes	No	Yes	Yes	Yes	No	Yes	Yes	Yes	No	Yes	No	No	Yes	Yes	Yes	Yes	Yes	NA	Yes	Yes	Yes	Yes	Yes	Yes	Yes	Yes	No	Yes	Yes	Yes	Yes	Yes	No	Yes	Yes	Yes
105	Yes	No	Yes	Yes	Yes	Yes	Yes	No	Yes	Yes	Yes	Yes	Yes	No	Yes	Yes	Yes	Yes	Yes	Yes	Yes	Yes	Yes	No	Yes	Yes	No	Yes	No	No	Yes	Yes	Yes	Yes	Yes	Yes	Yes	Yes	Yes	Yes	Yes	Yes	Yes	No	Yes	Yes	Yes	No	Yes
106	No	No	Yes	Yes	No	No	N/A	N/A	No	No	Yes	No	No	No	No	Yes	No	N/A	No	NA	N/A	No	No	No	NA	NA	NA	NA	NA	NA	NA	Yes	Yes	No	Yes	Yes	Yes	No	Yes	Yes	No	Yes	NA	NA	NA	No	No	No	No
107	Yes	Yes	Yes	Yes	No	No	N/A	N/A	Yes	No	Yes	No	Yes	Yes	Yes	Yes	No	N/A	No	NA	N/A	No	No	No	NA	NA	NA	NA	NA	NA	NA	Yes	Yes	Yes	Yes	Yes	No	Yes	No	No	No	Yes	NA	NA	NA	No	No	No	Yes
108	Yes	Yes	Yes	Yes	Yes	No	N/A	N/A	Yes	Yes	Yes	Yes	Yes	No	Yes	No	Yes	No	Yes	NA	N/A	No	Yes	No	NA	NA	NA	NA	NA	NA	NA	Yes	Yes	No	Yes	Yes	Yes	Yes	Yes	No	Yes	Yes	NA	NA	NA	No	No	Yes	Yes
109	Yes	Yes	Yes	Yes	Yes	No	N/A	N/A	Yes	Yes	Yes	No	Yes	NA	No	No	Yes	No	No	Yes	No	No	No	No	No	Yes	No	Yes	Yes	No	Yes	Yes	Yes	Yes	Yes	Yes	Yes	Yes	Yes	No	No	Yes	No	No	Yes	No	No	Yes	No
110	Yes	Yes	Yes	Yes	Yes	No	N/A	N/A	Yes	No	Yes	No	No	Yes	No	No	Yes	No	No	NA	N/A	No	No	No	NA	NA	NA	NA	NA	NA	NA	Yes	Yes	No	No	Yes	Yes	No	Yes	Yes	Yes	NA	NA	NA	NA	No	No	No	No
[truncated: 2 more columns]
